# Supplementary material for: LGR5, a novel functional glioma stem cell marker, promotes EMT by activating the Wnt/β-catenin pathway and predicts poor survival of glioma patients
Source: J Exp Clin Cancer Res. 2018 Sep 12;37:225. doi: 10.1186/s13046-018-0864-6 (PMC6136228; doi:10.1186/s13046-018-0864-6)
Supplement: Supplementary file 1 — Table S1. Association of LGR5 expression with clinicopathological features in HGG group. (XLS 10 kb) [file 13046_2018_864_MOESM1_ESM.xls]

## Sheet: Sheet1
Table S1. Association of LGR5 expression with clinicopathological features in HGG group.
		LGR5 expression
Clinicopathological features	No. of cases	Low (n, %)	High (n, %)	P value
Age				0.935
≧ 40	128	90 (70.31%)	38 (29.69%)
< 40	55	39 (70.91%)	16 (29.09%)
Gender				0.539
Male	108	78 (72.22%)	30 (27.78%)
Female	75	51 (68.00%)	24 (32.00%)
KPS				0.782
≧ 80	109	76 (69.72%)	33 (30.28%)
< 80	74	53 (71.62%)	21 (28.38%)
Location				0.194
Supratentorial	149	102 (68.46%)	47 (31.54%)
Subtentorial	34	27 (79.41%)	7 (20.59%)
Peritumoral edema				0.079
Severe	103	78 (75.73%)	25 (24.27%)
Slight/None	80	51 (63.75%)	29 (36.25%)
Tumor size				0.439
≧ 3.5cm	97	66 (68.04%)	31 (31.96%)
< 3.5cm	86	63 (73.26%)	23 (26.74%)
Ki67				0.016
≧ 20%	68	55 (80.88%)	13 (19.12%)
< 20%	115	74 (64.35%)	41 (35.65%)
ATRX				0.344
Loss	52	34 (65.38%)	18 (34.62%)
Expression	131	95 (72.52%)	36 (27.48%)
IDH1				0.024
MT	38	21 (55.26%)	17 (44.74%)
WT	145	108 (74.48%)	37 (25.52%)
Abbreviation: HGG, high-grade glioma; LGR5, leucine-rich repeat-containing G protein-coupled receptor 5; KPS, karnofsky performance scale; ATRX, alpha thalassemia/mental retardation syndrome X-linked; IDH1, isocitrate dehydrogenase 1; MT, mutation; WT, wild type.
