# Supplementary material for: LGR5, a novel functional glioma stem cell marker, promotes EMT by activating the Wnt/β-catenin pathway and predicts poor survival of glioma patients
Source: J Exp Clin Cancer Res. 2018 Sep 12;37:225. doi: 10.1186/s13046-018-0864-6 (PMC6136228; doi:10.1186/s13046-018-0864-6)
Supplement: Supplementary file 2 — Table S2. Association of LGR5 expression with clinicopathological features in LGG group. (XLS 10 kb) [file 13046_2018_864_MOESM2_ESM.xls]

## Sheet: Sheet1
Table S2. Association of LGR5 expression with clinicopathological features in LGG group.
		LGR5 expression
Clinicopathological features	No. of cases	Low (n, %)	High (n, %)	P value
Age				0.108
≧ 40	41	18 (43.90%)	23 (56.10%)
< 40	44	12 (27.27%)	32 (72.73%)
Gender				0.89
Male	53	19 (35.85%)	34 (64.15%)
Female	32	11 (34.38%)	21 (65.62%)
KPS				0.627
≧ 80	37	12 (32.43%)	25 (67.57%)
< 80	48	18 (37.50%)	30 (62.50%)
Location				0.125
Supratentorial	73	28 (38.36%)	45 (61.64%)
Subtentorial	12	2 (16.67%)	10 (83.33%)
Peritumoral edema				0.179
Severe	21	10 (47.62%)	11 (52.38%)
Slight/None	64	20 (31.25%)	44 (68.75%)
Tumor size				0.351
≧ 3.5cm	51	20 (39.22%)	31 (60.78%)
< 3.5cm	34	10 (29.41%)	24 (70.59%)
Ki67				0.001
≧ 20%	5	5 (100.00%)	0 (0.00%)
< 20%	80	25 (31.25%)	55 (68.75%)
ATRX				0.154
Loss	40	11 (27.50%)	29 (72.50%)
Expression	45	19 (42.22%)	26 (57.78%)
IDH1				0.032
MT	50	13 (26.00%)	37 (74.00%)
WT	35	17 (48.57%)	18 (51.43%)
Abbreviation: LGG, low-grade glioma; LGR5, leucine-rich repeat-containing G protein-coupled receptor 5; KPS, karnofsky performance scale; ATRX, alpha thalassemia/mental retardation syndrome X-linked; IDH1, isocitrate dehydrogenase 1; MT, mutation; WT, wild type.
