# Supplementary material for: LGR5, a novel functional glioma stem cell marker, promotes EMT by activating the Wnt/β-catenin pathway and predicts poor survival of glioma patients
Source: J Exp Clin Cancer Res. 2018 Sep 12;37:225. doi: 10.1186/s13046-018-0864-6 (PMC6136228; doi:10.1186/s13046-018-0864-6)
Supplement: Supplementary file 10 — Table S3. Univariate analysis of factors associated with prognosis in the HGG group. (XLS 13 kb) [file 13046_2018_864_MOESM10_ESM.xls]

## Sheet: Sheet1
Table S3. Univariate analysis of factors associated with prognosis in the HGG group.
		Progression-free survival				Overall survival
Clinicopathological features	No. of cases	Progression-free survival months (median, 95% CI)	P value	Hazard Ratio (median, 95% CI)		Overall survival months (median, 95% CI)	P value	Hazard Ratio (median, 95% CI)
LGR5 expression			0.018	1.55 (1.05-2.30)			0.028	1.60 (1.04-2.44)
High	129	7.0 (5.3-8.7)				17.5 (12.3-22.7)
Low	54	10.5 (2.9-18.1)				23.0 (12.4-33.6)
Age			0.607	0.91 (0.63-1.32)			0.757	0.94 (0.63-1.41)
≧ 40	128	8.0 (6.0-10.0)				21.0 (15.0-27.0)
< 40	55	7.0 (5.2-8.8)				20.0 (14.4-25.7)
Gender			0.185	1.27 (0.89-1.80)			0.444	1.16 (0.80-1.68)
Male	108	7.5 (5.9-9.1)				17.5 (11.5-23.5)
Female	75	7.0 (4.6-9.4)				20.0 (14.8-25.2)
KPS			0.061	0.72 (0.51-1.02)			0.029	0.67 (0.46-0.96)
≧ 80	109	8.5 (6.2-10.8)				24.0 (19.1-28.9)
< 80	74	5.0 (2.8-7.2)				13.5 (6.6-20.4)
Location			0.152	1.42 (0.87-2.31)			0.792	0.94 (0.59-1.50)
Supratentorial	149	7.5 (6.1-8.9)				16.0 (9.0-23.0)
Subtentorial	34	12.0 (0.1-23.9)				20.0 (15.4-24.6)
Peritumoral edema			0.031	1.47 (1.03-2.11)			0.157	1.31 (0.90-1.91)
Severe	103	7.0 (5.5-8.5)				18.0 (11.5-24.5)
Slight/None	80	8.5 (6.2-10.8)				21.0 (13.4-28.6)
Tumor size			0.1	1.33 (0.94-1.88)			0.085	1.38 (0.95-2.00)
≧ 3.5cm	97	7.5 (5.7-9.3)				16.5 (11.9-21.1)
< 3.5cm	86	7.5 (4.6-10.4)				22.5 (18.4-26.6)
Ki67			0.059	1.39 (0.98-1.98)			0.22	1.26 (0.87-1.85)
≧ 20%	68	7.0 (5.0-9.0)				17.5 (12.3-22.7)
< 20%	115	7.5 (5.4-9.6)				23.0 (16.4-29.6)
ATRX			0.187	1.28 (0.88-1.86)			0.328	1.22 (0.82-1.82)
Loss	52	7.5 (2.9-12.2)				14.5 (6.0-23.0)
Expression	131	7.5 (5.9-9.1)				21.0 (17.3-24.7)
IDH1			0.073	0.68 (0.44-1.05)			0.01	0.53 (0.32-0.87)
MT	38	12.0 (8.6-15.4)				31.0 (23.1-38.9)
WT	145	6.5 (4.9-8.1)				16.5 (12.7-20.2)
Chemoradiotherapy			0.006	0.59 (0.41-0.85)			0.03	0.65 (0.44-0.97)
Yes	65	12.0 (5.9-18.1)				27.5 (19.9-35.1)
No	118	6.5 (4.7-8.3)				16.0 (11.4-20.6)
Abbreviation: HGG, high-grade glioma; LGR5, leucine-rich repeat-containing G protein-coupled receptor 5; KPS, karnofsky performance scale; ATRX, alpha thalassemia/mental retardation syndrome X-linked; IDH1, isocitrate dehydrogenase 1; CI, confidence interval.
