# Supplementary material for: LGR5, a novel functional glioma stem cell marker, promotes EMT by activating the Wnt/β-catenin pathway and predicts poor survival of glioma patients
Source: J Exp Clin Cancer Res. 2018 Sep 12;37:225. doi: 10.1186/s13046-018-0864-6 (PMC6136228; doi:10.1186/s13046-018-0864-6)
Supplement: Supplementary file 11 — Table S4. Univariate analysis of factors associated with prognosis in the LGG group. (XLS 12 kb) [file 13046_2018_864_MOESM11_ESM.xls]

## Sheet: Sheet1
Table S4. Univariate analysis of factors associated with prognosis in the LGG group.
		Progression-free survival				Overall survival
Clinicopathological features	No. of cases	Progression-free survival months (median, 95% CI)	P value	Hazard Ratio (median, 95% CI)		Overall survival months (median, 95% CI)	P value	Hazard Ratio (median, 95% CI)
LGR5 expression			0.012	2.44 (1.19-5.00)			0.058	2.34 (0.94-5.84)
High	30	23.5 (6.2-40.8)				NA
Low	55	NA				NA
Age			0.918	0.93 (0.47-1.98)			0.355	1.55 (0.61-3.95)
≧ 40	49	41.0 (NA)				NA
< 40	36	NA				NA
Gender			0.806	0.91 (0.43-1.92)			0.353	0.66 (0.27-1.62)
Male	53	41.0 (NA)				NA
Female	32	NA				60.0 (20.4-99.6)
KPS			0.197	0.63 (0.31-1.29)			0.215	0.56 (0.23-1.40)
≧ 80	48	NA				NA
< 80	37	NA				60.0 (NA)
Location			0.713	1.25 (0.38-4.14)			0.445	0.62 (0.18-2.15)
Supratentorial	73	NA				NA
Subtentorial	12	NA				NA
Peritumoral edema			0.055	2.05 (0.97-4.33)			0.392	1.50 (0.59-3.81)
Severe	21	19.0 (15.6-22.4)				60.0 (28.2-91.8)
Slight/None	64	NA				NA
Tumor size			0.269	1.52 (0.72-3.20)			0.111	2.30 (0.83-6.40)
≧ 3.5cm	51	31.0 (NA)				60.0 (23.3-96.7)
< 3.5cm	34	NA				NA
Ki67			0.104	2.34 (0.81-6.75)			0.682	1.36 (0.31-5.91)
≧ 20%	5	19.0 (13.1-24.9)				NA
< 20%	80	NA				NA
ATRX			0.138	0.58 (0.28-1.20)			0.101	0.46 (0.18-1.20)
Loss	40	NA				NA
Expression	45	NA				NA
IDH1			0.029	0.46 (0.22-0.94)			0.002	0.23 (0.08-0.63)
MT	50	NA				NA
WT	35	41.0 (4.6-77.4)				38.0 (18.1-57.9)
Chemoradiotherapy			0.018	0.26 (0.08-0.87)			0.014	0.03 (0.00-2.98)
Yes	17	NA				NA
No	85	31.0 (21.0-41.0)				NA
Abbreviation: LGG, low-grade glioma; LGR5, leucine-rich repeat-containing G protein-coupled receptor 5; KPS, karnofsky performance scale; ATRX, alpha thalassemia/mental retardation syndrome X-linked; IDH1, isocitrate dehydrogenase 1; NA, not available; CI, confidence interval.
